# Supplementary material for: Top-Down Characterization of the Post-Translationally Modified Intact Periplasmic Proteome from the Bacterium Novosphingobium aromaticivorans
Source: Int J Proteomics. 2013 Mar 10;2013:279590. doi: 10.1155/2013/279590 (PMC3608174; doi:10.1155/2013/279590)
Supplement: Supplementary file 1 — Supplemental Table 1: provides an annotated list of proteins confidently identified in the enriched periplasmic fraction by bottom-up LC-MS/MS. [file 279590.f1.xls]

## Sheet: Sheet1
Genbank GI	Locus	Genbank Protein Description	Unique Peptides	PSORTb v3 prediction
GI:87135946	Saro_2251	Peptidylprolyl isomerase	56	Periplasmic
GI:87136045	Saro_2350	peptidase M28	54	Unknown
GI:87135201	Saro_1502	hypothetical protein	46	Unknown
GI:87135080	Saro_1378	conserved hypothetical protein	32	Unknown
GI:87136520	Saro_2826	peptidase M16-like protein	28	Unknown
GI:87135617	Saro_1919	hypothetical protein	24	Unknown
GI:87136866	Saro_3173	OmpA/MotB	24	Outer Membrane
GI:87133915	Saro_0209	Tetratricopeptide TPR_4	22	Periplasmic
GI:87133875	Saro_0168	TonB-dependent receptor	21	Outer Membrane
GI:87136079	Saro_2385	hypothetical protein	19	Unknown
GI:87135421	Saro_1723	cytochrome c, class I	18	Periplasmic
GI:87136519	Saro_2825	peptidase M28	18	Unknown
GI:87134591	Saro_0888	PpiC-type peptidyl-prolyl cis-trans isomerase	17	Periplasmic
GI:87135049	Saro_1347	Twin-arginine translocation pathway signal	17	Cytoplasmic Membrane
GI:87136746	Saro_3053	beta-Ig-H3/fasciclin	17	Unknown/Multiple Localization
GI:87134897	Saro_1194	hypothetical protein	16	Unknown
GI:87136575	Saro_2881	conserved hypothetical protein	15	Unknown
GI:87135048	Saro_1346	(2Fe-2S)-binding protein	14	Cytoplasmic
GI:87135960	Saro_2265	YceI	14	Unknown
GI:87134133	Saro_0427	conserved hypothetical protein	13	Unknown
GI:87134533	Saro_0830	cell wall surface anchor family protein	13	Extracellular
GI:87135419	Saro_1721	conserved hypothetical protein	13	Unknown
GI:87135016	Saro_1314	conserved hypothetical protein	12	Unknown
GI:87135401	Saro_1703	(2Fe-2S)-binding protein	10	Unknown
GI:87134250	Saro_0545	Outer membrane autotransporter barrel protein	9	Outer Membrane
GI:87135400	Saro_1702	Twin-arginine translocation pathway signal	9	Cytoplasmic Membrane
GI:87137019	Saro_3326	hypothetical protein	9	Unknown
GI:87137020	Saro_3327	hypothetical protein	9	Unknown
GI:87136972	Saro_3279	arsenate reductase	8	Unknown
GI:87134692	Saro_0989	peptidylprolyl isomerase, FKBP-type	7	Outer Membrane
GI:87135428	Saro_1730	Carboxylesterase, type B	7	Unknown/Multiple Localization
GI:87136768	Saro_3075	TonB-dependent receptor	7	Outer Membrane
GI:87134540	Saro_0837	peptidyl-prolyl cis-trans isomerase, cyclophilin type	6	Periplasmic
GI:87135005	Saro_1303	hypothetical protein	6	Outer Membrane
GI:87135676	Saro_1978	hypothetical protein	6	Unknown
GI:87135701	Saro_2004	alkyl hydroperoxide reductase/ Thiol specific antioxidant	6	Unknown
GI:87133762	Saro_0055	C-terminal processing peptidase-3. Serine peptidase	5	Unknown/Multiple Localization
GI:87134520	Saro_0817	cytochrome c, class I	5	Periplasmic
GI:87135925	Saro_2229	GreA/GreB family elongation factor	5	Cytoplasmic
GI:87136950	Saro_3257	conserved hypothetical protein	5	Unknown
GI:87133810	Saro_0103	conserved hypothetical protein	4	Unknown
GI:87134252	Saro_0547	hypothetical protein	4	Cytoplasmic
GI:87135029	Saro_1327	conserved hypothetical protein	4	Unknown
GI:87135034	Saro_1332	CsbD-like protein	4	Unknown
GI:87135445	Saro_1747	hypothetical protein	4	Unknown/Multiple Localization
GI:87135528	Saro_1830	PhnA protein	4	Cytoplasmic
GI:87136214	Saro_2520	BolA-like protein	4	Unknown
GI:87136216	Saro_2522	hypothetical protein	4	Unknown
GI:87136836	Saro_3143	protein of unknown function DUF442	4	Unknown
GI:87136858	Saro_3165	Twin-arginine translocation pathway signal	4	Unknown
GI:145322181	Saro_3880	hypothetical protein	3	Unknown
GI:87133724	Saro_0017	TonB-like protein	3	Unknown
GI:87133936	Saro_0230	peptidase M48, Ste24p	3	Unknown
GI:87134146	Saro_0440	Calcium-binding EF-hand protein	3	Periplasmic
GI:87134174	Saro_0468	cytochrome c, class I	3	Cytoplasmic Membrane
GI:87134889	Saro_1186	TonB-dependent receptor	3	Outer Membrane
GI:87136078	Saro_2384	hypothetical protein	3	Unknown
GI:87136271	Saro_2577	cytochrome c oxidase, cbb3-type, subunit II	3	Cytoplasmic
GI:87136648	Saro_2955	conserved hypothetical protein	3	Unknown
GI:87136827	Saro_3134	OmpA/MotB	3	Outer Membrane
GI:145322323	Saro_3406	OmpA/MotB domain protein	2	Outer Membrane
GI:145322379	Saro_3462	Rieske (2Fe-2S) domain protein	2	Cytoplasmic
GI:145322435	Saro_3518	Cupin 2, conserved barrel domain protein	2	Unknown
GI:87133759	Saro_0052	hypothetical protein	2	Unknown
GI:87133891	Saro_0184	peptidase S9, prolyl oligopeptidase active site region	2	Periplasmic
GI:87134137	Saro_0431	protein of unknown function DUF1244	2	Cytoplasmic
GI:87134251	Saro_0546	sigma-24 (FecI-like)	2	Cytoplasmic
GI:87134270	Saro_0565	glutathione peroxidase	2	Unknown/Multiple Localization
GI:87134469	Saro_0765	hypothetical protein	2	Unknown
GI:87134597	Saro_0894	nucleoside diphosphate kinase	2	Cytoplasmic
GI:87134830	Saro_1127	Peptidoglycan glycosyltransferase	2	Cytoplasmic Membrane
GI:87134949	Saro_1247	translation elongation factor 1A (EF-1A/EF-Tu)	2	Cytoplasmic
GI:87134996	Saro_1294	hypothetical protein	2	Extracellular
GI:87135007	Saro_1305	protein of unknown function DUF541	2	Periplasmic
GI:87135030	Saro_1328	hypothetical protein	2	Cytoplasmic Membrane
GI:87135072	Saro_1370	translation elongation factor Ts (EF-Ts)	2	Cytoplasmic
GI:87135074	Saro_1372	ribosome recycling factor	2	Cytoplasmic
GI:87135327	Saro_1629	TonB-dependent receptor	2	Outer Membrane
GI:87135622	Saro_1924	hypothetical protein	2	Periplasmic
GI:87135994	Saro_2299	conserved hypothetical protein	2	Unknown
GI:87136174	Saro_2480	GcrA cell cycle regulator	2	Periplasmic
GI:87136546	Saro_2852	Ankyrin	2	Unknown
GI:87136602	Saro_2909	catalase/peroxidase HPI	2	Unknown/Multiple Localization
GI:87136787	Saro_3094	conserved hypothetical protein	2	Unknown
GI:87136857	Saro_3164	glucose-methanol-choline oxidoreductase	2	Cytoplasmic
GI:87136879	Saro_3186	conserved hypothetical protein	2	Unknown
GI:87137021	Saro_3328	Protein-methionine-S-oxide reductase	2	Periplasmic
